# Supplementary material for: Improvements in the Appearance and Nutritional Quality of Tomato Fruits Resulting from Foliar Spraying with Silicon
Source: Foods. 2024 Jan 10;13(2):223. doi: 10.3390/foods13020223 (PMC10814949; doi:10.3390/foods13020223)
Supplement: Supplementary file 1 [file foods-13-00223-s001.zip]

Archive with 1 entries (1 files):
- foods-2804666-supplementary.pdf
